# Supplementary material for: In vitro and in vivo assessment of sporopollenin exine capsule preparations (SpECs) from Lycopodium clavatum spores
Source: RSC Adv. 2026 Apr 7;16(20):17848–59. doi: 10.1039/d5ra09999d (PMC13054223; doi:10.1039/d5ra09999d)
Supplement: RA-016-D5RA09999D-s001 [file RA-016-D5RA09999D-s001.txt]

File Name : supp_fig_1__.png

Caption : 
supplementary figure 1. representative section from a 10-week old mouse. a. hematoxylin and eosin stained section of mouse liver showing normal histology with no exine infiltration. b. immunofluorescence staining of mouse liver stained with cd68 indicating normal numbers of tissue macrophages. c. hematoxylin and eosin stained section of mouse kidney showing normal histology with no exine infiltration. d. immunofluorescence staining of mouse kidney stained with cd68 indicating normal numbers of tissue macrophages. yellow arrowheads indicate cd68 positivity in both tissues. dapi (blue) staining indicates the nuclei in immunofluorescent images. all sections imaged at 20x.
